# Supplementary material for: Two Faces of Catechol-O-Methyltransferase Inhibitor on One-Carbon Metabolism in Parkinson’s Disease: A Meta-Analysis
Source: Nutrients. 2023 Feb 10;15(4):901. doi: 10.3390/nu15040901 (PMC9964466; doi:10.3390/nu15040901)
Supplement: Supplementary file 1 [file nutrients-15-00901-s001.zip]

Archive with 1 entries (1 files):
- nutrients-2180676-supplementary.pdf
